# Supplementary material for: The dPix-Git complex is essential to coordinate epithelial morphogenesis and regulate myosin during Drosophila egg chamber development
Source: PLoS Genet. 2019 May 22;15(5):e1008083. doi: 10.1371/journal.pgen.1008083 (PMC6555532; doi:10.1371/journal.pgen.1008083)
Supplement: S1 Table — Tables of the numerical data used to plot charts and perform statistical analysis of quantitative data. (XLSX) [file pgen.1008083.s006.xlsx]

## Sheet: Fig 2D
	wt	git	pix
2 PHH3	0	1	3
1 PHH3	0	5	3
0 PHH3	15	11	17
Total	15	17	23

## Sheet: Fig 2K
Width	wt	git	pix
18.664	19.688
18.909	22.682
24.585	23.044
26.52	29.318
26.671	31.25
30.336	32.847
31.463	39.514
31.531	37.221
33.063	41.268
33.913	38.439
35.729	33.609
41.544	48.542
39.983	54.353
40.19	55.287
40.943	51.395
43.637	69.597
46.407	58.508
50.099	69.907
53.503	69.43
55.425	66.546
56.859	84.48
47.919	89.78
50.383	82.837
56.368	91.819
61.555	100.108
83.119	125.082
84.698	133.303
62.771	121.127
73.221	148.855
77.939	139.446
87.057	156.888
77.493	163.757
88.417	175.086
88.947	186.393
94.854	204.359
99.537	230.431
17.571	20.218
23.626	25.521
29.92	35.423
43.164	63.092
57.565	104.307
28.106	38.825
50.429	74.61
30.491	34.046
36.911	34.86
24.664	31.101
46.415	55.119
31.831	50.043
51.603	55.47
54.585	54.358
46.13	58.424
26.95	30.909
54.432	65.404
27.309	35.892
58.068	85.569
40.892	64.587
29.392	43.28
39.021	48.269
69.62	111.94
62.777	105.997
67.996	127.242
70.734	120.056
63.557	117.492
59.968	94.234
91.234	186.552
83.137	151.142
91.735	159.245
85.039	144.592
77.248	162.886
114.02	226.683
114.056	239.372
113.791	205.357
105.856	219.204
95.11	195.087
118.368	269.029
109.863	288.664
117.243	257.683
127.036	300.745
129.908	335.726
142.194	348.909
33.801			36.613
38.162			52.34
41.481			56.316
41.537			37.805
46.495			39.74
55.699			57.06
61.321			62.486
62.52			56.068
63.096			58.575
63.698			78.292
65.511			107.604
71.509			86.147
75.594			85.21
79.935			80.711
87.021			104.188
90.903			130.811
94.841			116.288
95.272			152.615
98.618			123.624
104.067			130.859
104.523			108.587
105.723			191.01
110.914			158.408
111.608			135.676
116.15			168.805
122.202			180.218
123.924			135.489
129.235			200.361
134.688			226.86
134.898			194.798
142.405			237.533
154.872			336.921
164.321			387.312
37.489		35.127
39.53		34.107
40.958		55.821
40.987		37.197
41.627		43.254
42.02		45.905
43.367		37.249
44.142		48.523
45.436		36.87
51.688		49.778
54.288		63.257
57.319		61.249
58.267		59.774
59.499		67.164
61.384		54.275
62.667		70.201
63.818		71.985
64.246		79.39
64.566		87.733
67.613		60.675
70.882		96.373
73.192		99.079
73.992		87.855
76.373		89.229
90.75		125.309
93.17		93.384
94.061		120.73
98.394		174.63
100.688		160.357
105.616		172.532
106.842		168.626
112.838		188.163
115.523		210.866
115.689		223.76
115.798		170.837
121.204		207.693
123.233		231.3
126.312		216.5
129.94		235.257
133.807		278.03
135.662		233.579
140.139		234.549
143.16		248.78
144.273		255.902
145.259		247.584
145.38		277.094
147.758		279.32
153.669		289.982
156.418		276.634
167.325		321.392
177.874		302.304
188.16		314.995
204.18		362.76
213.811		337.115

## Sheet: Fig 2L
Genotype	AR	stage
git	0.936995	4
git	0.862813	4
git	1.36288	4
git	0.907532	4
git	1.03909	4
git	1.09246	4
git	1.09925	4
git	0.811471	4
git	0.963048	4
git	1.16521	5
git	1.06856	4
git	1.02586	5
git	1.12883	5
git	0.884188	5
git	1.12022	5
git	1.12797	5
git	1.23572	5
git	1.35881	5
git	0.897387	5
git	1.35963	6
git	1.35369	6
git	1.18736	5
git	1.16833	6
git	1.02509	4
git	1.0023	5
git	1.28353	6
git	1.7748	7
git	1.59261	7
git	1.63358	7
git	1.57827	7
git	1.66755	8
git	1.82532	8
git	1.93415	8
git	1.4753	7
git	1.71358	8
git	1.87693	8
git	1.71401	8
git	1.8105	8
git	1.72177	8
git	1.70443	8
pix	1.37152	4
pix	1.35763	6
pix	0.854716	4
pix	1.02443	4
pix	1.019	4
pix	0.896801	4
pix	0.928347	4
pix	1.22911	4
pix	1.64253	6
pix	1.2047	5
pix	1.12721	5
pix	1.00971	5
pix	1.19727	5
pix	1.43902	6
pix	1.22614	6
pix	1.60189	8
pix	1.25356	6
pix	1.25745	6
pix	1.03888	6
pix	1.8067	8
pix	1.42821	8
pix	1.21565	7
pix	1.45334	7
pix	1.47475	8
pix	1.09332	7
pix	1.55036	8
pix	1.68434	8
pix	1.44404	8
wt	1.08277	4
wt	1.25589	4
wt	1.18046	4
wt	1.24816	4
wt	1.13346	4
wt	0.940664	4
wt	1.16845	4
wt	1.3594	5
wt	1.37564	5
wt	1.25528	5
wt	1.59491	5
wt	1.26076	5
wt	1.39538	5
wt	1.29768	5
wt	1.20065	5
wt	1.48578	5
wt	1.87358	6
wt	1.64415	6
wt	1.62892	6
wt	1.62632	6
wt	1.50485	6
wt	1.57386	6
wt	1.92966	6
wt	2.03296	7
wt	1.78917	7
wt	1.80213	7
wt	2.11318	8
wt	1.98023	8
wt	2.09555	8
wt	2.15446	8
wt	1.18753	4
wt	1.57215	4
wt	1.07494	4
wt	0.995841	4
wt	1.26651	4
wt	1.1469	4
wt	1.20157	5
wt	1.31429	5
wt	1.4736	5
wt	1.57945	5
wt	1.47251	5
wt	1.237	5
wt	1.60787	6
wt	1.68847	6
wt	1.87132	6
wt	1.69729	6
wt	1.84861	6
wt	1.5714	6
wt	2.04476	8
wt	1.81799	7
wt	1.73592	7
wt	1.7003	7
wt	2.10861	7
wt	1.9881	8
wt	2.09872	8
wt	1.80469	8
wt	2.07078	8
wt	2.05117	8

## Sheet: Fig 2R
wt	pix	git
0.674498	0.62454	0.671151
0.641532	0.711167	0.715035
0.64615	0.700875	0.752448
0.632609	0.685795	0.770973
0.579732	0.728163
0.678035
0.61559
0.577148

## Sheet: Fig 3B-B prime
X	pMRLC	Genotype Border Norm	Genotype Boundary Y axis	Genotype	pMRLCnormMean
0	1370.9	0	0	pix	1.71066
0.137583	1157.39	0	0	pix	1.44424
0.275233	839.44	0	0	pix	1.04749
0.412883	728.536	0	0	pix	0.909096
0.550532	718.304	0	0	pix	0.896328
0.688182	679.524	0	0	pix	0.847937
0.825831	871.056	0	0	pix	1.08694
0.963481	1069.88	0	0	pix	1.33504
1.10113	977.832	0	0	pix	1.22018
1.23878	1082.53	0	0	pix	1.35082
1.37643	1168.5	0	0	pix	1.4581
1.51408	1238.45	0	0	pix	1.54539
1.65173	1197.43	0	0	pix	1.4942
1.78938	993.063	0	0	pix	1.23918
1.92703	747.662	0	0	pix	0.932962
2.06468	663.839	0	0	pix	0.828364
2.20233	678.989	0	0	pix	0.847269
2.33998	683.195	0	0	pix	0.852517
2.47763	703.488	0	0	pix	0.87784
2.61528	656.342	0	0	pix	0.819009
2.75292	733.582	0	0	pix	0.915392
2.89057	879.594	0	0	pix	1.09759
3.02822	909.158	0	0	pix	1.13448
3.16587	923.367	0	0	pix	1.15221
3.30352	989.77	0	0	pix	1.23507
3.44117	1046.81	0	0	pix	1.30625
3.57882	1227.66	0	0	pix	1.53192
3.71647	1282.55	0	0	pix	1.60041
3.85412	1215.25	0	0	pix	1.51644
3.99177	1156.33	0	0	pix	1.44291
4.12942	1112.56	0	0	pix	1.38829
4.26707	1490.34	0	0	pix	1.85971
4.40472	1423.13	0	0	pix	1.77584
4.54237	1423.03	0	0	pix	1.77571
4.68002	1534.57	0	0	pix	1.9149
4.81767	1113	0	0	pix	1.38884
4.95532	817.205	0	0	pix	1.01974
5.09297	761.012	0	0	pix	0.94962
5.23062	631.862	0	0	pix	0.788462
5.36827	672.664	0	0	pix	0.839376
5.50592	558.481	0	0	pix	0.696894
5.64357	531.418	0	0	pix	0.663124
5.78121	457.378	0	0	pix	0.570734
5.91886	563.703	0	0	pix	0.703411
6.05651	892.767	0	0	pix	1.11403
6.19416	777.321	0	0	pix	0.969971
6.33181	1047.25	0	0	pix	1.3068
6.46946	930.783	0	0	pix	1.16147
6.60711	1007.56	0	0	pix	1.25728
6.74476	1119.37	0	0	pix	1.39679
6.88241	869.138	0	0	pix	1.08454
7.02006	779.367	0	0	pix	0.972525
7.15771	692.872	0	0	pix	0.864593
7.29536	597.053	0	0	pix	0.745026
7.43301	850.583	0	0	pix	1.06139
7.57066	632.462	0	0	pix	0.789211
7.70831	1088.51	0	0	pix	1.35828
7.84596	1268.18	0	0	pix	1.58249
7.98361	1361.65	0	0	pix	1.69911
8.12126	1351.1	0	0	pix	1.68596
8.25891	1095.03	0	0	pix	1.36642
8.39656	945.742	0	0	pix	1.18013
8.53421	737.313	0	0	pix	0.920048
8.67186	710.399	0	0	pix	0.886464
8.8095	600.225	0	0	pix	0.748984
8.94715	608.292	0	0	pix	0.75905
9.0848	533.208	0	0	pix	0.665358
9.22245	621.044	0	0	pix	0.774963
9.3601	1266.11	0	0	pix	1.5799
9.49775	1316.95	0	0	pix	1.64334
9.6354	1516.39	0	0	pix	1.89221
9.77305	1502	0	0	pix	1.87425
9.9107	1615.81	0	0	pix	2.01627
10.0484	1428.79	0	0	pix	1.7829
10.186	1422.65	0	0	pix	1.77524
10.3236	1265.31	0	0	pix	1.5789
10.4613	1462.18	0	0	pix	1.82456
10.5989	1486.7	0	0	pix	1.85517
10.7366	1346.91	0	0	pix	1.68072
10.8742	1524.73	0	0	pix	1.90262
11.0119	1626.88	0	0	pix	2.03009
11.1495	1593.15	0	0	pix	1.98799
11.2872	1232.03	0	0	pix	1.53737
11.4248	1018.26	0	0	pix	1.27063
11.5625	1072.08	0	0	pix	1.33778
11.7001	1221.83	0	0	pix	1.52465
11.8378	953.811	0	0	pix	1.1902
11.9754	834.303	0	0	pix	1.04108
12.1131	733.462	0	0	pix	0.915242
12.2507	570.407	0	0	pix	0.711776
12.3884	726.889	0	0	pix	0.90704
12.526	702.996	0	0	pix	0.877226
12.6637	782.55	0	0	pix	0.976496
12.8013	659.242	0	0	pix	0.822628
12.939	806.623	0	0	pix	1.00654
13.0766	881.92	0	0	pix	1.10049
13.2143	1095.27	0	0	pix	1.36672
13.3519	1028.38	0	0	pix	1.28325
13.4896	1086.34	0	0	pix	1.35557
13.6272	1152.89	0	0	pix	1.43863
13.7649	1347.86	0	0	pix	1.68191
13.9025	1686.42	0	0	pix	2.10438
14.0402	1417.27	0	0	pix	1.76853
14.1778	1661.35	0	0	pix	2.0731
14.3155	1617.43	0	0	pix	2.0183
14.4531	1523.68	0	0	pix	1.9013
14.5908	1478.45	0	0	pix	1.84486
14.7284	1316.52	0	0	pix	1.6428
14.8661	1206.69	0	0	pix	1.50575
15.0037	785.636	0	0	pix	0.980347
15.1414	855.924	0	0	pix	1.06806
15.279	730.151	0	0	pix	0.911111
15.4167	683.624	0	0	pix	0.853053
15.5543	753.666	0	0	pix	0.940454
15.692	794.724	0	0	pix	0.991688
15.8296	684.166	0	0	pix	0.853729
15.9673	827.31	0	0	pix	1.03235
16.1049	715.385	0	0	pix	0.892685
16.2426	693.464	0	0	pix	0.865331
16.3802	693.991	0	0	pix	0.865989
16.5179	720.429	0	0	pix	0.898979
16.6555	766.861	0	0	pix	0.956919
16.7932	717.619	0	0	pix	0.895473
16.9308	816.078	0	0	pix	1.01833
17.0685	788.178	0	0	pix	0.983519
17.2061	881.554	0	0	pix	1.10004
17.3438	1012.22	0	0	pix	1.26308
17.4814	1375.59	0	0	pix	1.71651
17.6191	1247.65	0	0	pix	1.55687
17.7567	1129.28	0	0	pix	1.40915
17.8944	1175.7	0	0	pix	1.46708
18.032	1214.52	0	0	pix	1.51552
18.1697	965.48	0	0	pix	1.20476
18.3073	854.918	0	0	pix	1.0668
18.445	738.38	0	0	pix	0.921379
18.5826	539.104	0	0	pix	0.672715
18.7203	445.13	0	0	pix	0.555451
18.8579	326.753	0	0	pix	0.407735
18.9956	380.842	0	0	pix	0.475229
19.1332	402.059	0	0	pix	0.501705
19.2709	542.383	0	0	pix	0.676807
19.4085	606.386	0	0	pix	0.756672
19.5462	590.651	0	0	pix	0.737037
19.6838	772.498	0	0	pix	0.963953
19.8215	1034.17	0	0	pix	1.29048
19.9591	1031.62	0	0	pix	1.28729
20.0968	959.848	0	0	pix	1.19774
20.2344	863.626	0	0	pix	1.07767
20.3721	906.205	0	0	pix	1.1308
20.5097	1136.64	0	0	pix	1.41834
20.6474	1155.17	0	0	pix	1.44146
20.785	1174.21	0	0	pix	1.46522
20.9227	1017.17	0	0	pix	1.26926
21.0603	1183.09	0	0	pix	1.47631
21.198	1307.08	0	0	pix	1.63103
21.3356	1210.6	0	0	pix	1.51063
21.4733	1079.21	0	0	pix	1.34669
21.6109	1007.5	0	0	pix	1.2572
21.7486	995.209	0	0	pix	1.24186
21.8862	965.56	0	0	pix	1.20486
22.0239	1305.33	0	0	pix	1.62884
22.1615	1249.99	0	0	pix	1.55979
22.2992	1086.12	0	0	pix	1.3553
22.4368	1079.54	0	0	pix	1.34709
22.5745	933.944	0	0	pix	1.16541
22.7121	821.766	0	0	pix	1.02543
22.8498	1170.35	0	0	pix	1.46041
22.9874	826.542	0	0	pix	1.03139
23.1251	797.804	0	0	pix	0.995531
23.2627	824.372	0	0	pix	1.02868
23.4004	686.116	0	0	pix	0.856162
23.538	680.997	0	0	pix	0.849775
23.6757	683.344	0	0	pix	0.852703
23.8133	774.456	0	0	pix	0.966396
23.951	677.074	0	0	pix	0.844879
24.0886	815.749	0	0	pix	1.01792
24.2263	744.284	0	0	pix	0.928747
24.3639	943.043	0	0	pix	1.17677
24.5016	988.33	0	0	pix	1.23328
24.6392	1380.68	0	0	pix	1.72287
24.7769	1433.29	0	0	pix	1.78852
24.9145	1144.82	0	0	pix	1.42855
25.0522	1325.66	0	0	pix	1.65421
25.1898	1475.89	0	0	pix	1.84167
25.3275	1207.88	0	0	pix	1.50724
25.4651	1024.7	0	0	pix	1.27866
25.6027	1015.23	0	0	pix	1.26684
25.7404	1069.88	0	0	pix	1.33503
25.878	1270.93	0	0	pix	1.58592
26.0157	1333.23	0	0	pix	1.66365
26.1533	1397.3	0	0	pix	1.74361
26.291	1295.56	0	0	pix	1.61665
26.4286	1015.65	0	0	pix	1.26737
26.5663	822.065	0	0	pix	1.0258
26.7039	706.18	0	0	pix	0.881199
26.8416	521.477	0	0	pix	0.650719
26.9792	578.452	0	0	pix	0.721815
27.1169	528.095	0	0	pix	0.658978
27.2545	615.33	0	0	pix	0.767833
27.3922	1129.55	0	0	pix	1.4095
27.5298	2453.89	0	0	pix	3.06206
27.6675	2069.42	0	0	pix	2.5823
27.8051	2500.82	0	0	pix	3.12063
27.9428	2326.72	0	0	pix	2.90337
28.0804	1947.91	0	0	pix	2.43068
28.2181	1952	0	0	pix	2.43578
28.3557	1721.85	0	0	pix	2.1486
28.4934	1569.98	0	0	pix	1.95908
28.631	1841.05	0	0	pix	2.29733
28.7687	1467.41	0	0	pix	1.83109
28.9063	1625.34	0	0	pix	2.02816
29.044	1795.19	0	0	pix	2.24011
29.1816	1692.52	0	0	pix	2.11199
29.3193	1811.32	0	0	pix	2.26024
29.4569	2060.19	0	0	pix	2.57079
29.5946	2001.1	0	0	pix	2.49704
29.7322	2077.8	0	0	pix	2.59276
29.8699	1685.31	0	0	pix	2.103
30.0075	1382.79	0	0	pix	1.7255
30.1452	1369.72	0	0	pix	1.70919
30.2828	1438.75	0	0	pix	1.79533
30.4205	1356.87	0	0	pix	1.69315
30.5581	1159.45	0	0	pix	1.44681
30.6958	1389.08	0	0	pix	1.73334
30.8334	1762.02	0	0	pix	2.19872
30.9711	1540.54	0	0	pix	1.92234
31.1087	1568.1	0	0	pix	1.95674
31.2464	1712.39	0	0	pix	2.13679
31.384	1781.02	0	0	pix	2.22243
31.5217	2250.34	0	0	pix	2.80807
31.6593	2256.28	0	0	pix	2.81547
31.797	2103.97	0	0	pix	2.62542
31.9346	2090.11	0	0	pix	2.60812
32.0723	1898.91	0	0	pix	2.36954
32.2099	1973.96	0	0	pix	2.46318
32.3476	1834.91	0	0	pix	2.28968
32.4852	1923.26	0	0	pix	2.39992
32.6229	2224.11	0	0	pix	2.77533
32.7605	2104.12	0	0	pix	2.62561
32.8982	2280.62	0	0	pix	2.84585
33.0358	2247.07	0	0	pix	2.80398
33.1735	2061.06	0	0	pix	2.57187
33.3111	1670.17	0	0	pix	2.0841
33.4488	1444.63	0	0	pix	1.80267
33.5864	1130.56	0	0	pix	1.41075
33.7241	855.73	0	0	pix	1.06781
33.8617	920.904	0	0	pix	1.14914
33.9994	843.143	0	0	pix	1.05211
34.137	748.539	0	0	pix	0.934056
34.2747	596.546	0	0	pix	0.744393
34.4123	660.531	0	0	pix	0.824236
34.55	913.138	0	0	pix	1.13945
34.6876	1311.02	0	0	pix	1.63594
34.8253	1114.88	0	0	pix	1.39119
34.9629	989.602	0	0	pix	1.23486
35.1006	940.901	0	0	pix	1.17409
35.2382	1025.26	0	0	pix	1.27935
35.3759	1224.38	0	0	pix	1.52782
35.5135	1420.32	0	0	pix	1.77233
35.6512	1628.72	0	0	pix	2.03238
35.7888	1538.02	0	0	pix	1.91921
35.9265	1674.79	0	0	pix	2.08987
36.0641	1717.27	0	0	pix	2.14288
36.2018	1850.6	0	0	pix	2.30925
36.3394	2018.4	0	0	pix	2.51864
36.4771	1800.77	0	0	pix	2.24708
36.6147	1292.33	0	0	pix	1.61261
36.7524	987.798	0	0	pix	1.23261
36.89	985.587	0	0	pix	1.22985
37.0277	1311.76	0	0	pix	1.63687
37.1653	1238.96	0	0	pix	1.54602
37.303	1047.58	0	0	pix	1.30721
37.4406	1071.9	0	0	pix	1.33756
37.5783	932.744	0	0	pix	1.16391
37.7159	521.575	0	0	pix	0.650842
37.8536	617.405	0	0	pix	0.770422
37.9912	670.482	0	0	pix	0.836654
38.1289	636.092	0	0	pix	0.79374
38.2665	646.944	0	0	pix	0.807282
38.4042	600.177	0	0	pix	0.748924
38.5418	550.559	0	0	pix	0.687009
38.6795	469.604	0	0	pix	0.58599
38.8171	385.865	0	0	pix	0.481497
38.9548	436.878	0	0	pix	0.545153
39.0924	497.169	0	0	pix	0.620387
39.2301	516.589	0	0	pix	0.64462
39.3677	550.987	0	0	pix	0.687543
39.5054	834.747	0	0	pix	1.04163
39.643	608.818	0	0	pix	0.759707
39.7807	750.019	0	0	pix	0.935903
39.9183	1195.43	0	0	pix	1.4917
40.056	1419.53	0	0	pix	1.77135
40.1936	1205.87	0	0	pix	1.50473
40.3313	958.18	0	0	pix	1.19565
40.4689	686.647	0	0	pix	0.856825
40.6065	527.539	0	0	pix	0.658284
40.7442	363.869	0	0	pix	0.45405
40.8818	482.23	0	0	pix	0.601745
41.0195	719.911	0	0	pix	0.898333
41.1571	627.818	0	0	pix	0.783416
41.2948	760.669	0	0	pix	0.949192
41.4324	891.872	0	0	pix	1.11291
41.5701	1021.93	0	0	pix	1.2752
41.7077	1273.61	0	0	pix	1.58925
41.8454	1179.76	0	0	pix	1.47215
41.983	1200.14	0	0	pix	1.49758
42.1207	1398.2	0	0	pix	1.74473
42.2583	1271.02	0	0	pix	1.58603
42.396	1319.45	0	0	pix	1.64646
42.5336	1434.66	0	0	pix	1.79023
42.6713	1716.89	0	0	pix	2.1424
42.8089	1540.61	0	0	pix	1.92244
42.9466	1565.73	0	0	pix	1.95378
43.0842	1402.45	0	0	pix	1.75003
43.2219	1653.41	0	0	pix	2.06319
43.3595	1530.58	0	0	pix	1.90992
43.4972	1862.56	0	0	pix	2.32418
43.6348	1863.91	0	0	pix	2.32587
43.7725	1663.99	0	0	pix	2.07639
43.9101	1821.11	0	0	pix	2.27245
44.0478	1543.33	0	0	pix	1.92583
44.1854	1240.84	0	0	pix	1.54837
44.3231	1404.93	0	0	pix	1.75312
44.4607	1551.69	0	0	pix	1.93625
44.5984	1381.17	0	0	pix	1.72348
44.736	1732.19	0	0	pix	2.16149
44.8737	1819.84	0	0	pix	2.27087
45.0113	1772.4	0	0	pix	2.21167
45.149	1573.02	0	0	pix	1.96288
45.2866	1397.38	0	0	pix	1.74371
45.4243	805.646	0	0	pix	1.00532
45.5619	643.721	0	0	pix	0.80326
45.6996	623.129	0	0	pix	0.777565
45.8372	765.001	0	0	pix	0.954598
45.9749	656.86	0	0	pix	0.819655
46.1125	786.654	0	0	pix	0.981618
46.2502	810.693	0	0	pix	1.01161
46.3878	826.949	0	0	pix	1.0319
46.5255	577.044	0	0	pix	0.720058
46.6631	389.335	0	0	pix	0.485827
46.8008	359.663	0	0	pix	0.448802
46.9384	292.152	0	0	pix	0.364559
47.0761	340.124	0	0	pix	0.42442
47.2137	333.67	0	0	pix	0.416366
47.3514	381.154	0	0	pix	0.475619
47.489	269.603	0	0	pix	0.336421
47.6267	317.682	0	0	pix	0.396416
47.7643	270.908	0	0	pix	0.33805
47.902	231.769	0	0	pix	0.28921
48.0396	315.467	0	0	pix	0.393652
48.1773	380.404	0	0	pix	0.474683
48.3149	462.219	0	0	pix	0.576775
48.4526	538.682	0	0	pix	0.672188
48.5902	754.371	0	0	pix	0.941334
48.7279	767.409	0	0	pix	0.957603
48.8655	865.462	0	0	pix	1.07996
49.0032	997.491	0	0	pix	1.24471
49.1408	1130.84	0	0	pix	1.41111
49.2785	1003.6	0	0	pix	1.25233
49.4161	926.41	0	0	pix	1.15601
49.5538	762.998	0	0	pix	0.952099
49.6914	447.677	0	0	pix	0.558629
49.8291	540.843	0	0	pix	0.674885
49.9667	741.227	0	0	pix	0.924932
50.1044	642.939	0	0	pix	0.802284
50.242	1009.1	0	0	pix	1.25919
50.3797	965.419	0	0	pix	1.20469
50.5173	768.175	0	0	pix	0.958559
50.655	772.404	0	0	pix	0.963836
50.7926	862.114	0	0	pix	1.07578
50.9303	666.314	0	0	pix	0.831453
51.0679	785.504	0	0	pix	0.980182
51.2056	825.896	0	0	pix	1.03059
51.3432	551.953	0	0	pix	0.688748
51.4809	693.504	0	0	pix	0.865381
51.6185	850.507	0	0	pix	1.0613
51.7562	839.44	0	0	pix	1.04749
51.8938	845.781	0	0	pix	1.0554
52.0315	910.258	0	0	pix	1.13586
52.1691	967.39	0	0	pix	1.20715
52.3068	843.902	0	0	pix	1.05305
52.4444	614.265	0	0	pix	0.766504
52.5821	718.795	0	0	pix	0.89694
52.7197	584.793	0	0	pix	0.729727
52.8574	847.64	0	0	pix	1.05772
52.995	858.147	0	0	pix	1.07083
53.1327	679.366	0	0	pix	0.847739
53.2703	708.46	0	0	pix	0.884044
53.408	493.818	0	0	pix	0.616205
53.5456	423.495	0	0	pix	0.528454
53.6833	525.262	0	0	pix	0.655442
53.8209	595.559	0	0	pix	0.743162
53.9586	658.642	0	0	pix	0.821879
54.0962	678.72	0	0	pix	0.846933
54.2339	648.264	0	0	pix	0.808929
54.3715	751.693	0	0	pix	0.937992
54.5092	673.911	0	0	pix	0.840932
54.6468	1020.34	0	0	pix	1.27322
54.7845	879.688	0	0	pix	1.09771
54.9221	806.836	0	0	pix	1.0068
55.0598	710.677	0	0	pix	0.88681
55.1974	805.959	0	0	pix	1.00571
55.3351	668.885	0	0	pix	0.834661
55.4727	806.549	0	0	pix	1.00644
55.6103	968.065	0	0	pix	1.20799
55.748	1172.29	0	0	pix	1.46283
55.8856	1152.48	0	0	pix	1.4381
56.0233	1205.31	0	0	pix	1.50404
56.1609	1149.83	0	0	pix	1.43481
56.2986	1134.32	0	0	pix	1.41545
56.4362	1525.2	0	0	pix	1.90321
56.5739	1766.83	0	0	pix	2.20471
56.7115	1867.87	0	0	pix	2.3308
56.8492	1865.11	0	0	pix	2.32735
56.9868	1238.16	0	0	pix	1.54502
57.1245	1187.75	0	0	pix	1.48212
57.2621	949.871	0	0	pix	1.18529
57.3998	753.311	0	0	pix	0.940011
57.5374	834.956	0	0	pix	1.04189
57.6751	1128.79	0	0	pix	1.40855
57.8127	1038.66	0	0	pix	1.29608
57.9504	947.836	0	0	pix	1.18275
58.088	855.605	0	0	pix	1.06766
58.2257	971.08	0	0	pix	1.21175
58.3633	855.421	0	0	pix	1.06743
58.501	879.034	0	0	pix	1.09689
58.6386	927.222	0	0	pix	1.15702
58.7763	1402.96	0	0	pix	1.75067
58.9139	1321.49	0	0	pix	1.64901
59.0516	1248.1	0	0	pix	1.55743
59.1892	1475.57	0	0	pix	1.84127
59.3269	1242.94	0	0	pix	1.55099
59.4645	1441.82	0	0	pix	1.79915
59.6022	1340.53	0	0	pix	1.67277
59.7398	1404.07	0	0	pix	1.75205
59.8775	1356.91	0	0	pix	1.69321
60.0151	1355.19	0	0	pix	1.69106
60.1528	1312.87	0	0	pix	1.63825
60.2904	1575.12	0	0	pix	1.96549
60.4281	1852.49	0	0	pix	2.31161
60.5657	2091.39	0	0	pix	2.60972
60.7034	2295.56	0	0	pix	2.86448
60.841	2025.01	0	0	pix	2.52688
60.9787	1524.12	0	0	pix	1.90186
61.1163	1437.64	0	0	pix	1.79394
61.254	1338.95	0	0	pix	1.67079
61.3916	1178.77	0	0	pix	1.47091
61.5293	1425.45	0	0	pix	1.77874
61.6669	846.545	0	0	pix	1.05635
61.8046	1050.32	0	0	pix	1.31064
61.9422	901.945	1	3.12063	wt	1.12548
62.0799	555.819	1	3.12063	wt	0.693573
62.2175	524.643	1	3.12063	wt	0.65467
62.3552	371.995	1	3.12063	wt	0.46419
62.4928	394.884	1	3.12063	wt	0.492752
62.6305	442.423	1	3.12063	wt	0.552073
62.7681	500.439	1	3.12063	wt	0.624467
62.9058	540.317	1	3.12063	wt	0.674229
63.0434	611.919	1	3.12063	wt	0.763576
63.1811	561.621	1	3.12063	wt	0.700813
63.3187	481.619	1	3.12063	wt	0.600983
63.4564	544.355	1	3.12063	wt	0.679267
63.594	434.754	1	3.12063	wt	0.542503
63.7317	474.725	1	3.12063	wt	0.59238
63.8693	519.031	1	3.12063	wt	0.647667
64.007	522.757	1	3.12063	wt	0.652317
64.1446	592.741	1	3.12063	wt	0.739645
64.2823	513.269	1	3.12063	wt	0.640477
64.4199	503.186	1	3.12063	wt	0.627895
64.5576	492.733	1	3.12063	wt	0.614851
64.6952	500.277	1	3.12063	wt	0.624265
64.8329	500.943	1	3.12063	wt	0.625096
64.9705	492.599	1	3.12063	wt	0.614684
65.1082	818.368	1	3.12063	wt	1.02119
65.2458	782.258	1	3.12063	wt	0.976132
65.3835	770.627	1	3.12063	wt	0.961618
65.5211	766.309	1	3.12063	wt	0.95623
65.6588	744.647	1	3.12063	wt	0.9292
65.7964	516.347	1	3.12063	wt	0.644318
65.9341	408.476	1	3.12063	wt	0.509712
66.0717	250.58	1	3.12063	wt	0.312683
66.2094	326.519	1	3.12063	wt	0.407443
66.347	374.375	1	3.12063	wt	0.46716
66.4847	356.515	1	3.12063	wt	0.444873
66.6223	416.088	1	3.12063	wt	0.519211
66.76	432.004	1	3.12063	wt	0.539071
66.8976	375.619	1	3.12063	wt	0.468712
67.0353	441.896	1	3.12063	wt	0.551415
67.1729	532.752	1	3.12063	wt	0.664789
67.3106	691.236	1	3.12063	wt	0.862551
67.4482	706.33	1	3.12063	wt	0.881386
67.5859	561.273	1	3.12063	wt	0.700378
67.7235	536.545	1	3.12063	wt	0.669522
67.8612	570.713	1	3.12063	wt	0.712158
67.9988	529.016	1	3.12063	wt	0.660127
68.1365	486.443	1	3.12063	wt	0.607003
68.2741	470.672	1	3.12063	wt	0.587323
68.4118	375.559	1	3.12063	wt	0.468637
68.5494	367.872	1	3.12063	wt	0.459045
68.6871	418.86	1	3.12063	wt	0.52267
68.8247	431.937	1	3.12063	wt	0.538988
68.9624	400.311	1	3.12063	wt	0.499524
69.1	361.317	1	3.12063	wt	0.450865
69.2377	374.996	1	3.12063	wt	0.467935
69.3753	333.053	1	3.12063	wt	0.415597
69.513	280.206	1	3.12063	wt	0.349652
69.6506	273.645	1	3.12063	wt	0.341465
69.7883	332.684	1	3.12063	wt	0.415136
69.9259	256.069	1	3.12063	wt	0.319533
70.0636	375.75	1	3.12063	wt	0.468875
70.2012	404.365	1	3.12063	wt	0.504582
70.3389	379.249	1	3.12063	wt	0.473242
70.4765	332.696	1	3.12063	wt	0.415151
70.6141	362.609	1	3.12063	wt	0.452478
70.7518	381.109	1	3.12063	wt	0.475563
70.8894	275.466	1	3.12063	wt	0.343737
71.0271	202.727	1	3.12063	wt	0.252971
71.1647	162.337	1	3.12063	wt	0.20257
71.3024	204.31	1	3.12063	wt	0.254946
71.44	197.463	1	3.12063	wt	0.246402
71.5777	200.477	1	3.12063	wt	0.250163
71.7153	194.264	1	3.12063	wt	0.24241
71.853	196.696	1	3.12063	wt	0.245445
71.9906	282.941	1	3.12063	wt	0.353065
72.1283	320.775	1	3.12063	wt	0.400276
72.2659	422.377	1	3.12063	wt	0.527058
72.4036	506.062	1	3.12063	wt	0.631484
72.5412	522.912	1	3.12063	wt	0.65251
72.6789	518.303	1	3.12063	wt	0.646759
72.8165	582.78	1	3.12063	wt	0.727216
72.9542	500.513	1	3.12063	wt	0.62456
73.0918	485.698	1	3.12063	wt	0.606073
73.2295	538.838	1	3.12063	wt	0.672383
73.3671	499.628	1	3.12063	wt	0.623455
73.5048	487.608	1	3.12063	wt	0.608456
73.6424	589.964	1	3.12063	wt	0.73618
73.7801	465.71	1	3.12063	wt	0.581131
73.9177	675.726	1	3.12063	wt	0.843197
74.0554	867.607	1	3.12063	wt	1.08263
74.193	745.45	1	3.12063	wt	0.930202
74.3307	542.043	1	3.12063	wt	0.676382
74.4683	623.786	1	3.12063	wt	0.778384
74.606	451.525	1	3.12063	wt	0.56343
74.7436	424.443	1	3.12063	wt	0.529637
74.8813	479.156	1	3.12063	wt	0.59791
75.0189	472.09	1	3.12063	wt	0.589092
75.1566	420.586	1	3.12063	wt	0.524824
75.2942	427.651	1	3.12063	wt	0.53364
75.4319	421.073	1	3.12063	wt	0.525431
75.5695	527.701	1	3.12063	wt	0.658486
75.7072	529.681	1	3.12063	wt	0.660957
75.8448	593.801	1	3.12063	wt	0.740968
75.9825	480.259	1	3.12063	wt	0.599286
76.1201	539.743	1	3.12063	wt	0.673512
76.2578	567.755	1	3.12063	wt	0.708467
76.3954	556.181	1	3.12063	wt	0.694024
76.5331	707.334	1	3.12063	wt	0.882639
76.6707	751.617	1	3.12063	wt	0.937897
76.8084	869.026	1	3.12063	wt	1.0844
76.946	924.948	1	3.12063	wt	1.15419
77.0837	985.745	1	3.12063	wt	1.23005
77.2213	985.243	1	3.12063	wt	1.22942
77.359	1046.37	1	3.12063	wt	1.3057
77.4966	1070.97	1	3.12063	wt	1.3364
77.6343	1195.82	1	3.12063	wt	1.49219
77.7719	986.245	1	3.12063	wt	1.23067
77.9096	922.652	1	3.12063	wt	1.15132
78.0472	810.648	1	3.12063	wt	1.01156
78.1849	399.823	1	3.12063	wt	0.498915
78.3225	401.597	1	3.12063	wt	0.501128
78.4602	347.043	1	3.12063	wt	0.433054
78.5978	291.907	1	3.12063	wt	0.364253
78.7355	283.212	1	3.12063	wt	0.353403
78.8731	360.441	1	3.12063	wt	0.449772
79.0108	384.299	1	3.12063	wt	0.479543
79.1484	419.184	1	3.12063	wt	0.523074
79.2861	469.795	1	3.12063	wt	0.586229
79.4237	371.318	1	3.12063	wt	0.463345
79.5614	285.368	1	3.12063	wt	0.356093
79.699	272.891	1	3.12063	wt	0.340524
79.8367	252.774	1	3.12063	wt	0.315421
79.9743	340.067	1	3.12063	wt	0.424349
80.112	325.116	1	3.12063	wt	0.405692
80.2496	291.071	1	3.12063	wt	0.36321
80.3873	271.272	1	3.12063	wt	0.338504
80.5249	235.484	1	3.12063	wt	0.293846
80.6626	206.076	1	3.12063	wt	0.25715
80.8002	186.075	1	3.12063	wt	0.232192
80.9379	183.605	1	3.12063	wt	0.229109
81.0755	173.403	1	3.12063	wt	0.216379
81.2132	160.84	1	3.12063	wt	0.200702
81.3508	215.644	1	3.12063	wt	0.269089
81.4885	215.688	1	3.12063	wt	0.269144
81.6261	277.877	1	3.12063	wt	0.346746
81.7638	289.439	1	3.12063	wt	0.361173
81.9014	332.216	1	3.12063	wt	0.414552
82.0391	299.523	1	3.12063	wt	0.373756
82.1767	316.302	1	3.12063	wt	0.394694
82.3144	265.811	1	3.12063	wt	0.331689
82.452	255.613	1	3.12063	wt	0.318964
82.5897	244.108	1	3.12063	wt	0.304607
82.7273	360.725	1	3.12063	wt	0.450127
82.865	496.567	1	3.12063	wt	0.619636
83.0026	521.951	1	3.12063	wt	0.651311
83.1403	458.044	1	3.12063	wt	0.571565
83.2779	473.777	1	3.12063	wt	0.591197
83.4156	422.159	1	3.12063	wt	0.526786
83.5532	563.621	1	3.12063	wt	0.703308
83.6909	604.145	1	3.12063	wt	0.753876
83.8285	552.594	1	3.12063	wt	0.689548
83.9662	564.477	1	3.12063	wt	0.704376
84.1038	547.747	1	3.12063	wt	0.6835
84.2415	682.932	1	3.12063	wt	0.852189
84.3791	452.029	1	3.12063	wt	0.564059
84.5168	503.366	1	3.12063	wt	0.62812
84.6544	410.484	1	3.12063	wt	0.512218
84.7921	393.743	1	3.12063	wt	0.491328
84.9297	538.697	1	3.12063	wt	0.672207
85.0674	563.376	1	3.12063	wt	0.703003
85.205	673.207	1	3.12063	wt	0.840054
85.3427	587.129	1	3.12063	wt	0.732642
85.4803	647.538	1	3.12063	wt	0.808023
85.618	728.376	1	3.12063	wt	0.908896
85.7556	774.45	1	3.12063	wt	0.966389
85.8932	868.961	1	3.12063	wt	1.08432
86.0309	869.978	1	3.12063	wt	1.08559
86.1685	971.507	1	3.12063	wt	1.21228
86.3062	821.809	1	3.12063	wt	1.02549
86.4438	893.17	1	3.12063	wt	1.11453
86.5815	745.836	1	3.12063	wt	0.930683
86.7191	821.081	1	3.12063	wt	1.02458
86.8568	714.296	1	3.12063	wt	0.891326
86.9944	632.312	1	3.12063	wt	0.789024
87.1321	441.52	1	3.12063	wt	0.550946
87.2697	462.379	1	3.12063	wt	0.576975
87.4074	439.928	1	3.12063	wt	0.548959
87.545	417.758	1	3.12063	wt	0.521295
87.6827	489.712	1	3.12063	wt	0.611082
87.8203	529.197	1	3.12063	wt	0.660353
87.958	553.891	1	3.12063	wt	0.691167
88.0956	573.44	1	3.12063	wt	0.715561
88.2333	567.453	1	3.12063	wt	0.70809
88.3709	444.58	1	3.12063	wt	0.554764
88.5086	332.133	1	3.12063	wt	0.414448
88.6462	354.54	1	3.12063	wt	0.442409
88.7839	536.374	1	3.12063	wt	0.669308
88.9215	694.529	1	3.12063	wt	0.86666
89.0592	775.223	1	3.12063	wt	0.967353
89.1968	686.202	1	3.12063	wt	0.85627
89.3345	581.074	1	3.12063	wt	0.725087
89.4721	629.623	1	3.12063	wt	0.785668
89.6098	523.928	1	3.12063	wt	0.653778
89.7474	548.023	1	3.12063	wt	0.683844
89.8851	464.216	1	3.12063	wt	0.579267
90.0227	387.963	1	3.12063	wt	0.484115
90.1604	440.37	1	3.12063	wt	0.549511
90.298	495.001	1	3.12063	wt	0.617682
90.4357	473.328	1	3.12063	wt	0.590637
90.5733	393.574	1	3.12063	wt	0.491117
90.711	531.214	1	3.12063	wt	0.66287
90.8486	682.473	1	3.12063	wt	0.851616
90.9863	741.279	1	3.12063	wt	0.924997
91.1239	739.657	1	3.12063	wt	0.922973
91.2616	707.492	1	3.12063	wt	0.882836
91.3992	665.174	1	3.12063	wt	0.83003
91.5369	657.425	1	3.12063	wt	0.820361
91.6745	678.273	1	3.12063	wt	0.846375
91.8122	596.483	1	3.12063	wt	0.744315
91.9498	474.077	1	3.12063	wt	0.591572
92.0875	429.021	1	3.12063	wt	0.535349
92.2251	463.604	1	3.12063	wt	0.578503
92.3628	606.827	1	3.12063	wt	0.757222
92.5004	489.915	1	3.12063	wt	0.611335
92.6381	495.986	1	3.12063	wt	0.618911
92.7757	393.22	1	3.12063	wt	0.490675
92.9134	346.16	1	3.12063	wt	0.431952
93.051	279.247	1	3.12063	wt	0.348455
93.1887	209.44	1	3.12063	wt	0.261347
93.3263	266.208	1	3.12063	wt	0.332185
93.464	234.087	1	3.12063	wt	0.292103
93.6016	268.685	1	3.12063	wt	0.335276
93.7393	229.992	1	3.12063	wt	0.286993
93.8769	414.569	1	3.12063	wt	0.517315
94.0146	555.701	1	3.12063	wt	0.693425
94.1522	527.327	1	3.12063	wt	0.658019
94.2899	546.035	1	3.12063	wt	0.681364
94.4275	562.561	1	3.12063	wt	0.701986
94.5652	372.866	1	3.12063	wt	0.465277
94.7028	243.998	1	3.12063	wt	0.30447
94.8405	195.869	1	3.12063	wt	0.244413
94.9781	180.553	1	3.12063	wt	0.225301
95.1158	189.478	1	3.12063	wt	0.236438
95.2534	209.063	1	3.12063	wt	0.260877
95.3911	353.255	1	3.12063	wt	0.440805
95.5287	328.98	1	3.12063	wt	0.410514
95.6664	281.871	1	3.12063	wt	0.35173
95.804	204.795	1	3.12063	wt	0.255551
95.9417	188.794	1	3.12063	wt	0.235585
96.0793	184.426	1	3.12063	wt	0.230134
96.217	187.519	1	3.12063	wt	0.233994
96.3546	185.855	1	3.12063	wt	0.231917
96.4923	196.542	1	3.12063	wt	0.245253
96.6299	280.351	1	3.12063	wt	0.349833
96.7676	338.326	1	3.12063	wt	0.422176
96.9052	292.196	1	3.12063	wt	0.364614
97.0429	463.142	1	3.12063	wt	0.577927
97.1805	884.46	1	3.12063	wt	1.10366
97.3182	1023.16	1	3.12063	wt	1.27674
97.4558	1105.14	1	3.12063	wt	1.37903
97.5935	1260.35	1	3.12063	wt	1.57271
97.7311	802.863	1	3.12063	wt	1.00184
97.8688	496.977	1	3.12063	wt	0.620147
98.0064	389.042	1	3.12063	wt	0.485462
98.1441	227.621	1	3.12063	wt	0.284034
98.2817	212.238	1	3.12063	wt	0.264839
98.4194	239.179	1	3.12063	wt	0.298457
98.557	359.459	1	3.12063	wt	0.448547
98.6947	232.303	1	3.12063	wt	0.289877
98.8323	484.32	1	3.12063	wt	0.604353
98.97	411.968	1	3.12063	wt	0.51407
99.1076	391.997	1	3.12063	wt	0.489149
99.2453	408.481	1	3.12063	wt	0.509719
99.3829	451.855	1	3.12063	wt	0.563842
99.5206	497.55	1	3.12063	wt	0.620862
99.6582	587.858	1	3.12063	wt	0.733552
99.7959	1199.18	1	3.12063	wt	1.49639
99.9335	1365.98	1	3.12063	wt	1.70453
100.071	935.546	1	3.12063	wt	1.16741
100.209	851.262	1	3.12063	wt	1.06224
100.346	378.944	1	3.12063	wt	0.472861
100.484	215.37	1	3.12063	wt	0.268747
100.622	228.814	1	3.12063	wt	0.285523
100.759	244.933	1	3.12063	wt	0.305637
100.897	347.797	1	3.12063	wt	0.433995
101.035	379.416	1	3.12063	wt	0.47345
101.172	468.797	1	3.12063	wt	0.584983
101.31	435.551	1	3.12063	wt	0.543498
101.448	459.783	1	3.12063	wt	0.573735
101.585	429.159	1	3.12063	wt	0.535521
101.723	354.905	1	3.12063	wt	0.442864
101.861	237.049	1	3.12063	wt	0.295799
101.998	195.314	1	3.12063	wt	0.24372
102.136	164.268	1	3.12063	wt	0.20498
102.274	201.458	1	3.12063	wt	0.251387
102.411	252.71	1	3.12063	wt	0.315341
102.549	291.065	1	3.12063	wt	0.363202
102.686	325.118	1	3.12063	wt	0.405695
102.824	403.877	1	3.12063	wt	0.503973
102.962	435.487	1	3.12063	wt	0.543418
103.099	338.81	1	3.12063	wt	0.42278
103.237	232.181	1	3.12063	wt	0.289724
103.375	172.34	1	3.12063	wt	0.215053
103.512	190.195	1	3.12063	wt	0.237333
103.65	262.515	1	3.12063	wt	0.327576
103.788	373.213	1	3.12063	wt	0.46571
103.925	376.817	1	3.12063	wt	0.470207
104.063	278.66	1	3.12063	wt	0.347723
104.201	251.783	1	3.12063	wt	0.314185
104.338	355.276	1	3.12063	wt	0.443327
104.476	308.987	1	3.12063	wt	0.385566
104.614	186.681	1	3.12063	wt	0.232948
104.751	213.106	1	3.12063	wt	0.265922
104.889	202.925	1	3.12063	wt	0.253218
105.027	143.395	1	3.12063	wt	0.178934
105.164	134.65	1	3.12063	wt	0.168022
105.302	105.761	1	3.12063	wt	0.131973
105.439	140.502	1	3.12063	wt	0.175324
105.577	136.875	1	3.12063	wt	0.170798
105.715	112.34	1	3.12063	wt	0.140182
105.852	132.477	1	3.12063	wt	0.16531
105.99	170.595	1	3.12063	wt	0.212875
106.128	122.578	1	3.12063	wt	0.152958
106.265	109.426	1	3.12063	wt	0.136546
106.403	129.221	1	3.12063	wt	0.161247
106.541	112.976	1	3.12063	wt	0.140976
106.678	96.809	1	3.12063	wt	0.120802
106.816	125.609	1	3.12063	wt	0.15674
106.954	93.345	1	3.12063	wt	0.11648
107.091	83.711	1	3.12063	wt	0.104458
107.229	111.387	1	3.12063	wt	0.138993
107.367	91.318	1	3.12063	wt	0.11395
107.504	93.32	1	3.12063	wt	0.116448
107.642	100.469	1	3.12063	wt	0.125369
107.78	149.008	1	3.12063	wt	0.185938
107.917	153.574	1	3.12063	wt	0.191636
108.055	183.666	1	3.12063	wt	0.229186
108.192	151.266	1	3.12063	wt	0.188756
108.33	174.928	1	3.12063	wt	0.218282
108.468	141.41	1	3.12063	wt	0.176457
108.605	135.165	1	3.12063	wt	0.168664
108.743	149.311	1	3.12063	wt	0.186316
108.881	164.68	1	3.12063	wt	0.205494
109.018	150.808	1	3.12063	wt	0.188184
109.156	143.274	1	3.12063	wt	0.178783
109.294	100.222	1	3.12063	wt	0.125061

## Sheet: Fig 3D-D prime
X	pMRLC	Genotype Border Norm	Genotype Boundary Y axis	Genotype	pMRLCnormMean
0	1326.65	1	3.70227	wt	1.50331
0.138	1279.78	1	3.70227	wt	1.4502
0.275	1086.46	1	3.70227	wt	1.23114
0.413	997.294	1	3.70227	wt	1.1301
0.55	807.22	1	3.70227	wt	0.914713
0.688	515.924	1	3.70227	wt	0.584626
0.826	399.526	1	3.70227	wt	0.452728
0.963	326.13	1	3.70227	wt	0.369559
1.101	339.001	1	3.70227	wt	0.384144
1.238	375.232	1	3.70227	wt	0.425199
1.376	485.097	1	3.70227	wt	0.549694
1.513	457.268	1	3.70227	wt	0.51816
1.651	492.404	1	3.70227	wt	0.557974
1.789	420.922	1	3.70227	wt	0.476974
1.926	355.884	1	3.70227	wt	0.403275
2.064	273.25	1	3.70227	wt	0.309637
2.201	255.07	1	3.70227	wt	0.289036
2.339	300.732	1	3.70227	wt	0.340779
2.477	310.261	1	3.70227	wt	0.351577
2.614	297.945	1	3.70227	wt	0.337621
2.752	369.346	1	3.70227	wt	0.41853
2.889	326.771	1	3.70227	wt	0.370285
3.027	276.846	1	3.70227	wt	0.313712
3.164	425.426	1	3.70227	wt	0.482077
3.302	435.838	1	3.70227	wt	0.493876
3.44	379.139	1	3.70227	wt	0.429627
3.577	322.411	1	3.70227	wt	0.365345
3.715	259.206	1	3.70227	wt	0.293723
3.852	256.188	1	3.70227	wt	0.290303
3.99	251.236	1	3.70227	wt	0.284692
4.128	340.38	1	3.70227	wt	0.385706
4.265	232.208	1	3.70227	wt	0.26313
4.403	239.11	1	3.70227	wt	0.270951
4.54	252.346	1	3.70227	wt	0.285949
4.678	260.342	1	3.70227	wt	0.29501
4.815	217.54	1	3.70227	wt	0.246508
4.953	241.464	1	3.70227	wt	0.273618
5.091	278.164	1	3.70227	wt	0.315205
5.228	279.282	1	3.70227	wt	0.316472
5.366	295.008	1	3.70227	wt	0.334292
5.503	233.462	1	3.70227	wt	0.264551
5.641	252.375	1	3.70227	wt	0.285982
5.779	384.26	1	3.70227	wt	0.43543
5.916	333.03	1	3.70227	wt	0.377378
6.054	275.917	1	3.70227	wt	0.312659
6.191	239.553	1	3.70227	wt	0.271453
6.329	247.07	1	3.70227	wt	0.279971
6.466	218.623	1	3.70227	wt	0.247736
6.604	227.49	1	3.70227	wt	0.257783
6.742	274.718	1	3.70227	wt	0.311301
6.879	317.444	1	3.70227	wt	0.359716
7.017	291.109	1	3.70227	wt	0.329874
7.154	235.971	1	3.70227	wt	0.267394
7.292	152.49	1	3.70227	wt	0.172796
7.43	196.902	1	3.70227	wt	0.223122
7.567	174.933	1	3.70227	wt	0.198228
7.705	194.857	1	3.70227	wt	0.220805
7.842	178.164	1	3.70227	wt	0.201889
7.98	236.011	1	3.70227	wt	0.267439
8.117	209.172	1	3.70227	wt	0.237026
8.255	217.96	1	3.70227	wt	0.246984
8.393	215.975	1	3.70227	wt	0.244735
8.53	193.903	1	3.70227	wt	0.219724
8.668	238.223	1	3.70227	wt	0.269946
8.805	229.633	1	3.70227	wt	0.260212
8.943	259.536	1	3.70227	wt	0.294097
9.081	276.357	1	3.70227	wt	0.313158
9.218	300.804	1	3.70227	wt	0.34086
9.356	331.259	1	3.70227	wt	0.375371
9.493	367.884	1	3.70227	wt	0.416873
9.631	341.04	1	3.70227	wt	0.386454
9.768	360.978	1	3.70227	wt	0.409047
9.906	378.443	1	3.70227	wt	0.428838
10.044	342.376	1	3.70227	wt	0.387968
10.181	233.062	1	3.70227	wt	0.264097
10.319	258.981	1	3.70227	wt	0.293468
10.456	338.252	1	3.70227	wt	0.383295
10.594	301.481	1	3.70227	wt	0.341627
10.732	386.098	1	3.70227	wt	0.437512
10.869	400.972	1	3.70227	wt	0.454367
11.007	447.387	1	3.70227	wt	0.506963
11.144	365.603	1	3.70227	wt	0.414288
11.282	279.372	1	3.70227	wt	0.316574
11.419	283.929	1	3.70227	wt	0.321738
11.557	225.929	1	3.70227	wt	0.256015
11.695	199.647	1	3.70227	wt	0.226233
11.832	141.777	1	3.70227	wt	0.160657
11.97	95.279	1	3.70227	wt	0.107967
12.107	133.992	1	3.70227	wt	0.151835
12.245	133.81	1	3.70227	wt	0.151629
12.383	234.053	1	3.70227	wt	0.26522
12.52	217.354	1	3.70227	wt	0.246298
12.658	276.441	1	3.70227	wt	0.313253
12.795	221.953	1	3.70227	wt	0.251509
12.933	194.405	1	3.70227	wt	0.220293
13.07	148.883	1	3.70227	wt	0.168709
13.208	151.529	1	3.70227	wt	0.171707
13.346	165.748	1	3.70227	wt	0.18782
13.483	158.381	1	3.70227	wt	0.179472
13.621	195.743	1	3.70227	wt	0.221809
13.758	241.245	1	3.70227	wt	0.27337
13.896	205.332	1	3.70227	wt	0.232675
14.034	266.651	1	3.70227	wt	0.302159
14.171	354.829	1	3.70227	wt	0.402079
14.309	443.85	1	3.70227	wt	0.502955
14.446	428.001	1	3.70227	wt	0.484995
14.584	395.276	1	3.70227	wt	0.447913
14.721	428.743	1	3.70227	wt	0.485836
14.859	374.58	1	3.70227	wt	0.424461
14.997	422.959	1	3.70227	wt	0.479282
15.134	488.329	1	3.70227	wt	0.553357
15.272	651.329	1	3.70227	wt	0.738063
15.409	561.862	1	3.70227	wt	0.636682
15.547	604.378	1	3.70227	wt	0.684859
15.685	417.429	1	3.70227	wt	0.473015
15.822	343.761	1	3.70227	wt	0.389538
15.96	362.343	1	3.70227	wt	0.410594
16.097	298.71	1	3.70227	wt	0.338487
16.235	237.459	1	3.70227	wt	0.26908
16.372	308.078	1	3.70227	wt	0.349103
16.51	284.942	1	3.70227	wt	0.322886
16.648	299.866	1	3.70227	wt	0.339797
16.785	355.59	1	3.70227	wt	0.402942
16.923	336.841	1	3.70227	wt	0.381696
17.06	324.428	1	3.70227	wt	0.36763
17.198	311.863	1	3.70227	wt	0.353392
17.336	316.906	1	3.70227	wt	0.359106
17.473	296.331	1	3.70227	wt	0.335792
17.611	398.584	1	3.70227	wt	0.451661
17.748	384.041	1	3.70227	wt	0.435181
17.886	439.935	1	3.70227	wt	0.498518
18.023	455.551	1	3.70227	wt	0.516214
18.161	435.184	1	3.70227	wt	0.493135
18.299	486.556	1	3.70227	wt	0.551348
18.436	659.507	0	0	git	0.74733
18.574	768.77	0	0	git	0.871142
18.711	986.934	0	0	git	1.11836
18.849	1036.59	0	0	git	1.17463
18.987	1099.65	0	0	git	1.24609
19.124	1062.49	0	0	git	1.20398
19.262	970.179	0	0	git	1.09937
19.399	623.093	0	0	git	0.706067
19.537	439.403	0	0	git	0.497916
19.674	432.875	0	0	git	0.490518
19.812	453.576	0	0	git	0.513976
19.95	542.737	0	0	git	0.61501
20.087	623.335	0	0	git	0.706341
20.225	521.051	0	0	git	0.590436
20.362	510.307	0	0	git	0.578262
20.5	419.474	0	0	git	0.475333
20.638	477.714	0	0	git	0.541328
20.775	447.97	0	0	git	0.507623
20.913	464.716	0	0	git	0.526599
21.05	447.759	0	0	git	0.507384
21.188	486.598	0	0	git	0.551395
21.325	377.333	0	0	git	0.42758
21.463	475.12	0	0	git	0.538389
21.601	423.095	0	0	git	0.479436
21.738	452.021	0	0	git	0.512214
21.876	456.423	0	0	git	0.517202
22.013	468.8	0	0	git	0.531227
22.151	542.307	0	0	git	0.614523
22.289	628.06	0	0	git	0.711695
22.426	597.665	0	0	git	0.677252
22.564	672.051	0	0	git	0.761544
22.701	620.253	0	0	git	0.702848
22.839	588.31	0	0	git	0.666652
22.976	542.612	0	0	git	0.614868
23.114	600.828	0	0	git	0.680837
23.252	608.597	0	0	git	0.68964
23.389	562.748	0	0	git	0.637686
23.527	485.018	0	0	git	0.549605
23.664	381.226	0	0	git	0.431992
23.802	386.018	0	0	git	0.437422
23.94	394.713	0	0	git	0.447275
24.077	376.604	0	0	git	0.426754
24.215	384.257	0	0	git	0.435426
24.352	380.954	0	0	git	0.431683
24.49	392.015	0	0	git	0.444217
24.627	430.368	0	0	git	0.487678
24.765	331.485	0	0	git	0.375627
24.903	409.932	0	0	git	0.46452
25.04	649.257	0	0	git	0.735715
25.178	734.748	0	0	git	0.83259
25.315	775.288	0	0	git	0.878528
25.453	892.607	0	0	git	1.01147
25.591	715.786	0	0	git	0.811103
25.728	684.736	0	0	git	0.775918
25.866	583.645	0	0	git	0.661365
26.003	537.147	0	0	git	0.608676
26.141	350.096	0	0	git	0.396716
26.278	485.583	0	0	git	0.550245
26.416	352.132	0	0	git	0.399023
26.554	250.527	0	0	git	0.283888
26.691	207.269	0	0	git	0.23487
26.829	167.602	0	0	git	0.189921
26.966	203.517	0	0	git	0.230618
27.104	174.742	0	0	git	0.198011
27.242	227.139	0	0	git	0.257386
27.379	256.064	0	0	git	0.290162
27.517	194.371	0	0	git	0.220254
27.654	230.882	0	0	git	0.261627
27.792	197.574	0	0	git	0.223884
27.929	192.515	0	0	git	0.218151
28.067	174.658	0	0	git	0.197916
28.205	188.861	0	0	git	0.21401
28.342	148.815	0	0	git	0.168632
28.48	170.266	0	0	git	0.192939
28.617	208.125	0	0	git	0.23584
28.755	215.13	0	0	git	0.243778
28.893	209.142	0	0	git	0.236992
29.03	187.87	0	0	git	0.212888
29.168	270.039	0	0	git	0.305998
29.305	263.051	0	0	git	0.29808
29.443	293.592	0	0	git	0.332688
29.58	497.341	0	0	git	0.563569
29.718	416.721	0	0	git	0.472213
29.856	536.32	0	0	git	0.607738
29.993	377.045	0	0	git	0.427254
30.131	303.242	0	0	git	0.343623
30.268	322.474	0	0	git	0.365416
30.406	269.221	1	3.70227	git	0.305072
30.544	294.113	1	3.70227	git	0.333278
30.681	337.545	1	3.70227	wt	0.382494
30.819	300.115	1	3.70227	wt	0.34008
30.956	342.403	1	3.70227	wt	0.387999
31.094	437.826	1	3.70227	wt	0.496129
31.231	464.924	1	3.70227	wt	0.526835
31.369	548.064	1	3.70227	wt	0.621046
31.507	574.6	1	3.70227	wt	0.651116
31.644	605.932	1	3.70227	wt	0.68662
31.782	438.53	1	3.70227	wt	0.496926
31.919	530.09	1	3.70227	wt	0.600679
32.057	652.881	1	3.70227	wt	0.739821
32.195	680.117	1	3.70227	wt	0.770684
32.332	786.934	1	3.70227	wt	0.891725
32.47	760.559	1	3.70227	wt	0.861838
32.607	664.786	1	3.70227	wt	0.753312
32.745	632.017	1	3.70227	wt	0.716179
32.882	658.073	1	3.70227	wt	0.745705
33.02	435.115	1	3.70227	wt	0.493057
33.158	379.094	1	3.70227	wt	0.429576
33.295	373.467	1	3.70227	wt	0.423199
33.433	374.407	1	3.70227	wt	0.424265
33.57	338.32	1	3.70227	wt	0.383372
33.708	406.049	1	3.70227	wt	0.46012
33.846	316.331	1	3.70227	wt	0.358455
33.983	363.863	1	3.70227	wt	0.412316
34.121	579.926	1	3.70227	wt	0.657151
34.258	679.369	1	3.70227	wt	0.769836
34.396	1095.82	1	3.70227	wt	1.24174
34.533	882.105	1	3.70227	wt	0.99957
34.671	831.025	1	3.70227	wt	0.941688
34.809	558.706	1	3.70227	wt	0.633106
34.946	369.234	1	3.70227	wt	0.418403
35.084	273.728	1	3.70227	wt	0.310179
35.221	265.166	1	3.70227	wt	0.300477
35.359	268.013	1	3.70227	wt	0.303703
35.497	209.547	1	3.70227	wt	0.237451
35.634	308.956	1	3.70227	wt	0.350098
35.772	249.771	1	3.70227	wt	0.283031
35.909	208.392	1	3.70227	wt	0.236142
36.047	167.432	1	3.70227	wt	0.189728
36.184	170.919	1	3.70227	wt	0.193679
36.322	180.318	1	3.70227	wt	0.20433
36.46	272.171	1	3.70227	wt	0.308414
36.597	234.352	1	3.70227	wt	0.265559
36.735	320.471	1	3.70227	wt	0.363146
36.872	380.514	1	3.70227	wt	0.431185
37.01	347.429	1	3.70227	wt	0.393694
37.148	430.025	1	3.70227	wt	0.487289
37.285	403.727	1	3.70227	wt	0.457489
37.423	464.578	1	3.70227	wt	0.526443
37.56	440.042	1	3.70227	wt	0.49864
37.698	445.949	1	3.70227	wt	0.505333
37.835	435.882	1	3.70227	wt	0.493926
37.973	517.798	1	3.70227	wt	0.58675
38.111	315.781	1	3.70227	wt	0.357832
38.248	504.14	1	3.70227	wt	0.571273
38.386	535.042	1	3.70227	wt	0.60629
38.523	587.74	1	3.70227	wt	0.666006
38.661	544.208	1	3.70227	wt	0.616677
38.799	545.499	1	3.70227	wt	0.61814
38.936	601.414	1	3.70227	wt	0.681501
39.074	587.668	1	3.70227	wt	0.665924
39.211	654.301	1	3.70227	wt	0.74143
39.349	603.671	1	3.70227	wt	0.684058
39.486	554.06	1	3.70227	wt	0.627841
39.624	554.433	1	3.70227	wt	0.628263
39.762	1052	1	3.70227	wt	1.19209
39.899	740.922	1	3.70227	wt	0.839586
40.037	914.004	1	3.70227	wt	1.03572
40.174	1663.84	1	3.70227	wt	1.8854
40.312	1451.21	1	3.70227	wt	1.64446
40.45	1428.66	1	3.70227	wt	1.6189
40.587	1201.8	1	3.70227	wt	1.36183
40.725	1012.54	1	3.70227	wt	1.14738
40.862	822.333	1	3.70227	wt	0.931838
41	1201.88	1	3.70227	wt	1.36193
41.137	1033.57	1	3.70227	wt	1.1712
41.275	1361.89	1	3.70227	wt	1.54324
41.413	1313.88	1	3.70227	wt	1.48884
41.55	997.263	1	3.70227	wt	1.13006
41.688	838.542	1	3.70227	wt	0.950206
41.825	780.102	1	3.70227	wt	0.883983
41.963	868.371	1	3.70227	wt	0.984007
42.101	973.366	1	3.70227	wt	1.10298
42.238	1147.93	1	3.70227	wt	1.30079
42.376	1172.4	1	3.70227	wt	1.32852
42.513	1151.19	1	3.70227	wt	1.30449
42.651	981.783	1	3.70227	wt	1.11252
42.788	1191.8	1	3.70227	wt	1.3505
42.926	863.339	1	3.70227	wt	0.978305
43.064	856.982	1	3.70227	wt	0.971101
43.201	673.886	1	3.70227	wt	0.763623
43.339	618.853	1	3.70227	git	0.701262
43.476	595.021	1	3.70227	git	0.674256
43.614	846.119	1	3.70227	git	0.958792
43.752	663.446	0	0	git	0.751793
43.889	800.107	0	0	git	0.906652
44.027	895.363	0	0	git	1.01459
44.164	1101.27	0	0	git	1.24792
44.302	1238.52	0	0	git	1.40345
44.439	1553.69	0	0	git	1.76059
44.577	1978.93	0	0	git	2.24246
44.715	2021.71	0	0	git	2.29093
44.852	1907.64	0	0	git	2.16166
44.99	2303.19	0	0	git	2.6099
45.127	1998.54	0	0	git	2.26467
45.265	2059.97	0	0	git	2.33428
45.403	2012.98	0	0	git	2.28104
45.54	2076.58	0	0	git	2.35311
45.678	1646.71	0	0	git	1.86599
45.815	1302.18	0	0	git	1.47558
45.953	860.931	0	0	git	0.975576
46.09	583.076	0	0	git	0.660721
46.228	421.904	0	0	git	0.478086
46.366	510.99	0	0	git	0.579035
46.503	798.111	0	0	git	0.904391
46.641	1129.54	0	0	git	1.27995
46.778	1319.24	0	0	git	1.49492
46.916	1616.32	0	0	git	1.83155
47.054	1664.38	0	0	git	1.88601
47.191	1809.16	0	0	git	2.05007
47.329	1873.79	0	0	git	2.12331
47.466	2037.59	0	0	git	2.30893
47.604	2177.8	0	0	git	2.4678
47.741	1936.98	0	0	git	2.19492
47.879	2171.35	0	0	git	2.4605
48.017	1792.1	0	0	git	2.03074
48.154	1173.45	0	0	git	1.32971
48.292	841.849	0	0	git	0.953953
48.429	1348.4	0	0	git	1.52795
48.567	1792.21	0	0	git	2.03087
48.705	1994.92	0	0	git	2.26057
48.842	1518.03	0	0	git	1.72018
48.98	1410.25	0	0	git	1.59804
49.117	1542.77	0	0	git	1.74821
49.255	1365.17	0	0	git	1.54696
49.392	1435.32	0	0	git	1.62646
49.53	1324.4	0	0	git	1.50076
49.668	1279.03	0	0	git	1.44936
49.805	1506.75	0	0	git	1.7074
49.943	1675.69	0	0	git	1.89884
50.08	1789.57	0	0	git	2.02788
50.218	1339.02	0	0	git	1.51733
50.356	1400.41	0	0	git	1.5869
50.493	1525.22	0	0	git	1.72832
50.631	1566.18	0	0	git	1.77474
50.768	1505.74	0	0	git	1.70625
50.906	1319.01	0	0	git	1.49465
51.043	1108.05	0	0	git	1.2556
51.181	1011.75	0	0	git	1.14648
51.319	1018.54	0	0	git	1.15418
51.456	833.739	0	0	git	0.944763
51.594	915.361	0	0	git	1.03725
51.731	969.431	0	0	git	1.09852
51.869	1031.41	0	0	git	1.16875
52.007	1101.74	0	0	git	1.24845
52.144	1102.56	0	0	git	1.24938
52.282	1148.12	0	0	git	1.301
52.419	1194.05	0	0	git	1.35306
52.557	1423.67	0	0	git	1.61326
52.694	1239.01	0	0	git	1.404
52.832	1413.9	0	0	git	1.60218
52.97	1549.22	0	0	git	1.75552
53.107	1730.68	0	0	git	1.96114
53.245	1899.78	0	0	git	2.15276
53.382	1912.39	0	0	git	2.16705
53.52	2034.69	0	0	git	2.30564
53.658	2025.77	0	0	git	2.29553
53.795	1852.41	0	0	git	2.09908
53.933	1722.65	0	0	git	1.95205
54.07	1455.85	0	0	git	1.64971
54.208	1170.79	0	0	git	1.3267
54.345	1090.12	0	0	git	1.23528
54.483	1134.25	0	0	git	1.28529
54.621	1156.19	0	0	git	1.31015
54.758	1076.48	0	0	git	1.21983
54.896	1285.53	0	0	git	1.45672
55.033	1193.07	0	0	git	1.35194
55.171	1278.06	0	0	git	1.44825
55.309	1222.94	0	0	git	1.38579
55.446	1518.65	0	0	git	1.72088
55.584	1117.47	0	0	git	1.26628
55.721	858.551	0	0	git	0.972879
55.859	969.506	0	0	git	1.09861
55.996	999.202	0	0	git	1.13226
56.134	1007.3	0	0	git	1.14143
56.272	962.704	0	0	git	1.0909
56.409	1036.86	0	0	git	1.17493
56.547	1270.95	0	0	git	1.44019
56.684	980.063	0	0	git	1.11057
56.822	1162.49	0	0	git	1.3173
56.96	1183.21	0	0	git	1.34077
57.097	1249.01	0	0	git	1.41533
57.235	1440.16	0	0	git	1.63194
57.372	1381.14	0	0	git	1.56506
57.51	1275.79	0	0	git	1.44567
57.647	1221.3	0	0	git	1.38394
57.785	1213.13	0	0	git	1.37467
57.923	1232.14	0	0	git	1.39622
58.06	1202.14	0	0	git	1.36223
58.198	1282.7	0	0	git	1.45351
58.335	1157.64	0	0	git	1.31179
58.473	1248.07	0	0	git	1.41426
58.611	971.776	0	0	git	1.10118
58.748	1135.76	0	0	git	1.287
58.886	1659	0	0	git	1.87992
59.023	2056.37	0	0	git	2.3302
59.161	1942.56	0	0	git	2.20124
59.298	2250.55	0	0	git	2.55024
59.436	2616.78	0	0	git	2.96524
59.574	2893.11	0	0	git	3.27836
59.711	2867.08	0	0	git	3.24887
59.849	2971.23	0	0	git	3.36689
59.986	3049.43	0	0	git	3.4555
60.124	3267.2	0	0	git	3.70227
60.262	3108.26	0	0	git	3.52217
60.399	2601.23	0	0	git	2.94762
60.537	2247.73	0	0	git	2.54705
60.674	2409.34	0	0	git	2.73017
60.812	1923.2	0	0	git	2.1793
60.949	1960.68	0	0	git	2.22178
61.087	1732.99	0	0	git	1.96377
61.225	1389.94	0	0	git	1.57503
61.362	1053.32	0	0	git	1.19358
61.5	1060.18	0	0	git	1.20136
61.637	1160.03	0	0	git	1.3145
61.775	1138.74	0	0	git	1.29037
61.913	1452.05	0	0	git	1.64541
62.05	1617.63	0	0	git	1.83304
62.188	1829.59	0	0	git	2.07323
62.325	2011.1	0	0	git	2.27891
62.463	1965.47	0	0	git	2.22721
62.6	1949.45	0	0	git	2.20905
62.738	2011.49	0	0	git	2.27935
62.876	1770.94	0	0	git	2.00676
63.013	1606.28	0	0	git	1.82018
63.151	1544.66	0	0	git	1.75035
63.288	1481.37	0	0	git	1.67864
63.426	1135.09	0	0	git	1.28624
63.564	1372.99	0	0	git	1.55582
63.701	1047.59	0	0	git	1.18709
63.839	1076.62	0	0	git	1.21998
63.976	1416.81	0	0	git	1.60548
64.114	1706.96	0	0	git	1.93426
64.251	1652.14	0	0	git	1.87214
64.389	1631.16	0	0	git	1.84837
64.527	1325.65	0	0	git	1.50218
64.664	1066.6	0	0	git	1.20863
64.802	822.918	0	0	git	0.932501
64.939	778.165	0	0	git	0.881789
65.077	672.188	0	0	git	0.761699
65.215	641.32	0	0	git	0.726721
65.352	523.345	0	0	git	0.593036
65.49	481.984	0	0	git	0.546167
65.627	567.228	0	0	git	0.642762
65.765	759.107	0	0	git	0.860193
65.902	685.544	0	0	git	0.776834
66.04	1162.73	0	0	git	1.31756
66.178	1333.33	0	0	git	1.51089
66.315	1549.33	0	0	git	1.75564
66.453	1767.7	0	0	git	2.00309
66.59	1864.26	0	0	git	2.11252
66.728	1643.29	0	0	git	1.86212
66.866	1532.38	0	0	git	1.73643
67.003	1329.38	0	0	git	1.50641
67.141	1184.85	0	0	git	1.34262
67.278	1056.96	0	0	git	1.19771
67.416	804.557	0	0	git	0.911695
67.553	828.266	0	0	git	0.938561
67.691	1412.06	0	0	git	1.6001
67.829	1820.31	0	0	git	2.06271
67.966	1839.5	0	0	git	2.08446
68.104	2298.33	0	0	git	2.60439
68.241	2484.22	0	0	git	2.81503
68.379	1997.99	0	0	git	2.26405
68.517	2151.13	0	0	git	2.43758
68.654	1850.99	0	0	git	2.09748
68.792	1380.45	0	0	git	1.56428
68.929	1200.25	0	0	git	1.36008
69.067	1213.54	0	0	git	1.37514
69.204	1164.92	0	0	git	1.32005
69.342	1483.68	0	0	git	1.68125
69.48	1438.54	0	0	git	1.6301
69.617	1337.02	0	0	git	1.51506
69.755	1268.2	0	0	git	1.43708
69.892	1230.34	0	0	git	1.39418
70.03	888.313	0	0	git	1.0066
70.168	817.841	0	0	git	0.926748
70.305	656.775	0	0	git	0.744234
70.443	616.341	0	0	git	0.698415
70.58	460.604	0	0	git	0.52194
70.718	424.172	0	0	git	0.480656
70.855	502.14	0	0	git	0.569007
70.993	434.231	0	0	git	0.492055
71.131	452.444	0	0	git	0.512693
71.268	463.976	0	0	git	0.525761
71.406	395.25	0	0	git	0.447883
71.543	387.795	0	0	git	0.439435
71.681	349.901	0	0	git	0.396495
71.819	349.98	0	0	git	0.396585
71.956	344.733	0	0	git	0.390639
72.094	380.51	0	0	git	0.43118
72.231	339.508	0	0	git	0.384718
72.369	345.483	0	0	git	0.391489
72.506	320.614	0	0	git	0.363308
72.644	404.99	0	0	git	0.45892
72.782	449.366	0	0	git	0.509205
72.919	530.008	0	0	git	0.600586
73.057	575.951	0	0	git	0.652647
73.194	572.328	0	0	git	0.648541
73.332	541.746	0	0	git	0.613887
73.47	709.471	0	0	git	0.803947
73.607	916.088	0	0	git	1.03808
73.745	982.827	0	0	git	1.1137
73.882	902.768	0	0	git	1.02298
74.02	1276.04	0	0	git	1.44597
74.157	957.874	0	0	git	1.08543
74.295	1195.41	0	0	git	1.3546
74.433	1287.77	0	0	git	1.45926
74.57	1276.97	0	0	git	1.44702
74.708	1092.42	0	0	git	1.23789
74.845	1013.13	0	0	git	1.14804
74.983	1276.66	0	0	git	1.44667
75.121	1311.99	0	0	git	1.4867
75.258	1596.36	0	0	git	1.80894
75.396	936.463	0	0	git	1.06117
75.533	770.636	0	0	git	0.873257
75.671	850.453	0	0	git	0.963703
75.808	689.336	0	0	git	0.781131
75.946	1128.9	0	0	git	1.27923
76.084	1614.13	0	0	git	1.82907
76.221	1480.78	0	0	git	1.67797
76.359	2089.31	0	0	git	2.36753
76.496	2100.72	0	0	git	2.38046
76.634	2584.82	0	0	git	2.92903
76.772	1869.73	0	0	git	2.11872
76.909	2372.47	0	0	git	2.6884
77.047	2390.84	0	0	git	2.70921
77.184	2120.07	0	0	git	2.40238
77.322	2237.7	0	0	git	2.53569
77.459	2096.86	0	0	git	2.37609
77.597	2284.26	0	0	git	2.58844
77.735	2908.84	0	0	git	3.29619
77.872	2011.89	0	0	git	2.2798
78.01	2352.32	0	0	git	2.66557
78.147	2284.05	0	0	git	2.58821
78.285	1968.01	0	0	git	2.23008
78.423	1662.16	0	0	git	1.8835
78.56	1799.82	0	0	git	2.03949
78.698	2090.14	0	0	git	2.36847
78.835	1686.54	0	0	git	1.91113
78.973	1800.02	0	0	git	2.03972
79.11	1879.47	0	0	git	2.12975
79.248	2082.96	0	0	git	2.36033
79.386	1659.9	0	0	git	1.88094
79.523	1615.75	0	0	git	1.83091
79.661	1548.43	0	0	git	1.75463
79.798	1733.51	0	0	git	1.96435
79.936	1212.38	0	0	git	1.37382
80.074	1234.36	0	0	git	1.39873
80.211	1292.56	0	0	git	1.46468
80.349	1529.01	0	0	git	1.73262
80.486	1239.37	0	0	git	1.40441
80.624	1333.84	0	0	git	1.51146
80.761	1233.61	0	0	git	1.39788
80.899	1236.92	0	0	git	1.40163
81.037	1321.94	0	0	git	1.49797
81.174	1443.02	0	0	git	1.63518
81.312	1296.44	0	0	git	1.46908
81.449	1204.24	0	0	git	1.3646
81.587	833.133	1	3.70227	git	0.944076
81.725	746.874	1	3.70227	wt	0.846331
81.862	617.943	1	3.70227	wt	0.700231
82	560.467	1	3.70227	wt	0.635101
82.137	575.947	1	3.70227	wt	0.652642
82.275	530.272	1	3.70227	wt	0.600885
82.412	642.462	1	3.70227	wt	0.728015
82.55	646.885	1	3.70227	wt	0.733027
82.688	594.959	1	3.70227	wt	0.674186
82.825	724.19	1	3.70227	wt	0.820626
82.963	1209.94	1	3.70227	wt	1.37106
83.1	1101.15	1	3.70227	wt	1.24779
83.238	1488.05	1	3.70227	wt	1.68621
83.376	1498.71	1	3.70227	wt	1.69828
83.513	1698.09	1	3.70227	wt	1.92421
83.651	1513.18	1	3.70227	wt	1.71469
83.788	1540.51	1	3.70227	wt	1.74565
83.926	1531.94	1	3.70227	wt	1.73594
84.063	1503.06	1	3.70227	wt	1.70321
84.201	1143.64	1	3.70227	wt	1.29593
84.339	1198.08	1	3.70227	wt	1.35762
84.476	1194.31	1	3.70227	wt	1.35335
84.614	1274.98	1	3.70227	wt	1.44476
84.751	1099.94	1	3.70227	wt	1.24642
84.889	1046.53	1	3.70227	wt	1.18589
85.027	1271.03	1	3.70227	wt	1.44028
85.164	1436.51	1	3.70227	git	1.6278
85.302	1539.46	1	3.70227	git	1.74446
85.439	1683	1	3.70227	git	1.90712
85.577	1647.93	1	3.70227	git	1.86738
85.714	1587.52	1	3.70227	git	1.79892
85.852	1578.6	1	3.70227	git	1.78881
85.99	1535.01	0	0	git	1.73941
86.127	1568.04	0	0	git	1.77685
86.265	1639.83	0	0	git	1.8582
86.402	1921.67	0	0	git	2.17756
86.54	1971.66	0	0	git	2.23421
86.678	2103.15	0	0	git	2.38322
86.815	2313.45	0	0	git	2.62151
86.953	2851.61	0	0	git	3.23134
87.09	2867.19	0	0	git	3.249
87.228	2779.97	0	0	git	3.15016
87.365	2545.87	0	0	git	2.88489
87.503	1850.02	0	0	git	2.09638
87.641	1722.76	0	0	git	1.95217
87.778	1851.83	0	0	git	2.09843
87.916	2207.07	0	0	git	2.50097
88.053	2314.52	0	0	git	2.62273
88.191	2281.76	0	0	git	2.5856
88.329	2065.92	0	0	git	2.34103
88.466	1574.46	0	0	git	1.78412
88.604	1132.68	0	0	git	1.28351
88.741	979.236	0	0	git	1.10963
88.879	851.973	0	0	git	0.965425
89.016	701.358	0	0	git	0.794754
89.154	597.161	0	0	git	0.676681
89.292	533.711	0	0	git	0.604782
89.429	542.628	0	0	git	0.614886
89.567	594.128	0	0	git	0.673244
89.704	528.108	0	0	git	0.598433
89.842	419.309	0	0	git	0.475146
89.98	379.525	0	0	git	0.430064
90.117	309.233	0	0	git	0.350412
90.255	268.589	0	0	git	0.304355
90.392	296.294	0	0	git	0.33575
90.53	271.835	0	0	git	0.308034
90.667	263.235	0	0	git	0.298288
90.805	306.787	0	0	git	0.34764
90.943	277.912	0	0	git	0.31492
91.08	240.844	0	0	git	0.272916
91.218	199.852	0	0	git	0.226465
91.355	173.552	0	0	git	0.196663
91.493	226.707	0	0	git	0.256896
91.631	221.748	0	0	git	0.251277
91.768	260.805	0	0	git	0.295535
91.906	201.542	0	0	git	0.22838
92.043	246.597	0	0	git	0.279435
92.181	253.222	1	3.70227	git	0.286942
92.318	278.555	1	3.70227	wt	0.315648
92.456	298.778	1	3.70227	wt	0.338564
92.594	290.851	1	3.70227	wt	0.329582
92.731	292.273	1	3.70227	wt	0.331193
92.869	265.495	1	3.70227	wt	0.300849
93.006	298.503	1	3.70227	wt	0.338253
93.144	334.533	1	3.70227	wt	0.379081
93.282	313.778	1	3.70227	wt	0.355562
93.419	277.79	1	3.70227	wt	0.314782
93.557	261.554	1	3.70227	wt	0.296384
93.694	229.229	1	3.70227	wt	0.259754
93.832	188.98	1	3.70227	wt	0.214145
93.969	180.345	1	3.70227	wt	0.20436
94.107	151.673	1	3.70227	wt	0.17187
94.245	139.645	1	3.70227	wt	0.158241
94.382	153.632	1	3.70227	wt	0.17409
94.52	168.517	1	3.70227	wt	0.190957
94.657	194.697	1	3.70227	wt	0.220624
94.795	227.028	1	3.70227	wt	0.25726
94.933	193.273	1	3.70227	wt	0.21901
95.07	161.635	1	3.70227	wt	0.183159
95.208	165.528	1	3.70227	git	0.18757
95.345	224.035	0	0	git	0.253868
95.483	265.762	0	0	git	0.301152
95.62	248.358	0	0	git	0.28143
95.758	234.383	0	0	git	0.265594
95.896	277.797	0	0	git	0.31479
96.033	314.467	0	0	git	0.356343
96.171	382.445	0	0	git	0.433373
96.308	467.128	0	0	git	0.529333
96.446	527.51	0	0	git	0.597755
96.584	661.795	0	0	git	0.749922
96.721	641.969	0	0	git	0.727456
96.859	681.177	0	0	git	0.771885
96.996	533.317	0	0	git	0.604336
97.134	557.829	0	0	git	0.632112
97.271	552.066	0	0	git	0.625581
97.409	498.137	0	0	git	0.564471
97.547	486.853	0	0	git	0.551684
97.684	411.909	0	0	git	0.46676
97.822	378.701	0	0	git	0.42913
97.959	308.099	0	0	git	0.349127
98.097	221.465	0	0	git	0.250956
98.235	292.125	0	0	git	0.331026
98.372	375.995	0	0	git	0.426064
98.51	466.584	0	0	git	0.528716
98.647	553.836	0	0	git	0.627587
98.785	319.91	0	0	git	0.36251
98.922	257.8	0	0	git	0.29213

## Sheet: Fig 3K-L
Sample	Genotype	Region	pMRLC.Normalised	Ecad.Normalised
pg1	pg	apical	2.1106	1.35795
pg1	pg	basal	0.927655	0.395716
pg2	pg	apical	1.4613	1.56955
pg2	pg	basal	0.795497	0.501332
pg3	pg	apical	1.15638	1.24622
pg3	pg	basal	0.713913	0.538379
pg4	pg	apical	0.977871	0.943918
pg4	pg	basal	0.531406	0.300741
pg5	pg	apical	1.39095	1.27805
pg5	pg	basal	1.0741	0.410574
pg6	pg	apical	2.84266	1.08197
pg6	pg	basal	0.995472	0.329535
pg7	pg	apical	1.97128	1.25366
pg7	pg	basal	0.695112	0.436502
pg8	pg	apical	1.89991	0.597523
pg8	pg	basal	1.28078	0.210723
wt1	wt	apical	0.562823	1.05872
wt1	wt	basal	0.124031	0.364691
wt2	wt	apical	0.661117	1.56657
wt2	wt	basal	0.378061	0.489528
wt3	wt	apical	1.05133	1.14855
wt3	wt	basal	0.699414	0.382317
wt4	wt	apical	1.92842	1.92364
wt4	wt	basal	0.403779	0.749661
wt5	wt	apical	0.715964	1.49138
wt5	wt	basal	0.458225	0.635615
wt6	wt	apical	1.08035	1.8707
wt6	wt	basal	0.555337	0.577225

## Sheet: Fig 4B
p	p rho1	p rgef2	df p/+	g	g rho1	g rgef2	df g/+	p g	p g rgef2	p g/ +
2	0	41	65	1	3	3	10	0	0	27
4	0	41	40	2	1	21	16	0	0	15
0	11	24	51	0	0	10	26	0	0	13
1	0	16	66	2	0	8	15	0	2	9
3	13	23	59	0	2	1	22	0	2	6
9	15	8	68	0	0	3	27	0	1	26
1	16	6	43	0	8	6	34	0	0	15
0	11	23	53	1	0	11	12	0	0	13
18	20	10	65	0	0	7	46	0	0	6
1	6	7	44	0	1	12	31	0	1	5
1	9	18	35	1	6	4	16	0	6	13
3	12	8	36	0	1	4	19	0	0	4
1	17	15	49	0	1	5	7	0	19	20
2	8	12	58	0	0	3	33	0	19	6
2	40	14	13	0	0	6	20	0	10	19
0	19	17	15	1	10	7	5	0	5	24
0	30	15	22	0	1	2	14	0	1	21
0	14	13	8	0	5	4	4	0	0	23
1	13	11	24	0	0	5	25	0	0	21
0	12	4	12	2	0	3	11	0	0
2	3	2	33	0		7	11	0	0
0	2	13	15			6	15	0	8
1	5	11	12			1	10	0	0
3	6	5	22			5		0	37
4	1	7	16			0		0	0
0	2	9	29			6		0	0
0	4	10	31			7		0	0
0	2	9	21			8		0	0
2	0	4	33			23		0	6
1	1	9	31			18		0	0
3	0	12	36			15		0	2
1	4	5	20			18		0	0
0	0	3				12		0	6
0	15	4				27		0	7
0	2	7				15		0	1
8	10	12				25		0	8
0		14				25		0
		14				9
		40				57
		43				17
		9				7
		5				1
		26				5
		12				28
		32				32
		8				7
		12				7
		6				2
		5				2
		7				1
		9				2
		8				8
		5				4
		14				1
		6				19
		22				10
		10				1

## Sheet: Fig 4D
wt	git	git rg2	pix	pix rgef2
3.01184	2.32904	2.95226	2.52012	2.89995
3.04657	2.23578	2.53628	2.59477	2.52329
3.40663	2.30779	2.585	2.24175	2.84083
3.2116	2.75885	2.66001	2.7488	2.75332
2.95686	2.57664	2.52653	2.58224	2.90291
2.92409	2.37855	2.73409	2.57297	2.75235
2.8006	2.2352	2.25348	2.44627	2.88989
3.13007	2.80358	2.67755	2.86379	2.8286
3.31322	1.54296	2.92929	2.86379	2.84012
3.12195	2.61851	2.85628	2.76144	2.77623
2.86419	2.76105	2.5591	2.60702	2.86643
2.65652	2.55134	2.63099	2.93346	2.67241
3.23786	2.13988	2.7558	3.17619	2.64511
3.32912	2.31037	2.67792	2.61638	2.66218
2.75147	1.88672	2.42207	3.09396	2.92305
3.39026	1.79465	2.67466	2.92068	3.00485
3.20253	2.47051	2.61142	3.10317	3.23434
3.22396	2.35538	2.52588	2.8776	3.17603
2.94253		2.7699	2.6765	2.90421
2.87072		2.72457	2.82515	3.02182
3.33086		2.60446	3.1065	3.43936
3.18003		2.76648	3.14603	3.06838
2.79228		1.95002	2.84118	2.74957
2.99861		2.48633	2.71627	3.086
3.16516		2.25638	2.94983	2.88431
2.6505		2.70658	2.87279	3.13307
2.84791		2.59192	2.81684	2.87391
2.84871		2.48379	2.79636	3.47096
3.30776		2.43663	2.50531	2.79126
3.04508		2.78387	2.89497	3.24973
3.14544		2.78387	2.37331	2.68015
3.03007		2.37366	2.44023	3.28615
3.07181		2.95508	2.85449	2.94512
3.14952		2.9528	2.70335	3.07776
2.92378		2.65267	2.64957	3.07749
3.16114		2.71971	2.35549	2.9132
2.66563		1.97314	3.0189	2.93436
2.65774		2.85707	2.88435	2.94404
2.65464		3.01098	3.09244	3.25323
2.84379		2.90121	2.69647	2.96895
2.55478		2.95231	2.70084	3.10194
2.69407		2.54383	2.60947	2.83033
2.95797		2.66667	2.40508	3.09814
3.0718		2.78071	2.50655	2.87643
3.02338		2.43855	2.50109	3.0295
2.85328		3.09225	2.73398	2.73027
2.95457		3.07174	2.19718	2.76913
2.94661		3.34711	2.67021	2.58472
2.86326		2.54766	2.96827	2.89887
2.77875		2.62729	3.04704	3.36002
2.70326		2.78305	2.86073	2.73626
		2.80832	2.60833	2.79984
		2.147	2.48064	2.83532
		2.94868	2.44144	3.07326
		2.68062	2.68484	2.73427
		2.00449	2.70739	2.53719
		2.51234	2.68471	2.96777
		3.06157	2.7075	3.27297
		2.71556	2.54337	2.4601
		3.01683	3.12382	3.00862
		2.66353	2.92601	2.88873
		2.4316	2.60697	2.54894
		2.53045	2.72205	2.8507
		2.55661	2.72205	3.10914
		3.18795	2.89291	2.91011
		3.2112	2.79803	2.61714
		3.06975	2.86651	2.45337
		2.81081	3.05805	2.91542
		3.11251	2.49339	2.88445
		2.60446	2.78619	2.50191
		2.65842	2.76435	2.78575
		2.86468	3.15925	2.60765
		3.05197	2.64978	2.78575
			2.49035	2.60765
			3.04615	3.107
			2.39024	2.88723
			2.40153	2.49756
			2.76251	3.0778
			2.69249	2.75503
			2.96009	2.66732
			2.8928	3.19096
			2.72644	2.75317
			2.81998	2.774
			2.70319	2.85934
			2.53198	3.06161
			2.21892	2.80193
			2.59849	3.0928
			2.67375	3.12043
			2.54723	2.78159
			2.42469	2.58699
			2.49129	2.94948
			2.56417	2.71275
			2.34594	2.39635
			2.94319	2.89785
			2.43042	2.60825
			2.44073	3.1751
			2.38829	2.95133
			2.47881
			2.36447
			2.53235
			2.6405
			2.46069
			2.43867
			2.51842
			2.62958
			3.2058
			2.69886
			2.67099

## Sheet: Fig 5B
x	Ecad			Git-R			Pix-V			DAPI
0	10.5271	9.47286	11.4955	13.0696	13.8657	16.5202	12.4821	12.9115	15.0776	6.20997	8.50554	5.35527
0.24859	8.19063	13.7567	13.9372	22.9575	16.691	15.8563	8.96021	1.68118	8.69844	7.16395	4.02808	6.48802
0.49718	11.2511	11.9048	13.9814	24.3269	25.2105	24.0693	25.5331	6.29708	19.6374	6.65056	4.81789	5.01565
0.74578	15.6492	13.6745	14.4729	19.3829	23.7479	24.9704	10.495	27.9444	16.8883	7.75648	5.56235	6.62474
0.99437	18.8938	21.7431	17.5843	25.7012	27.3329	18.8007	6.91256	26.8089	9.43259	8.1626	6.88509	5.37825
1.24296	28.6048	30.4508	26.5863	29.5669	39.2525	30.9958	4.04911	16.8685	4.84793	5.73578	5.6707	3.01084
1.49155	53.2202	54.9038	46.8666	34.4941	45.3179	29.915	21.616	24.2769	26.7621	6.71984	8.65463	2.80253
1.74015	86.996	92.6525	91.2105	36.7859	40.6869	38.1465	32.8092	28.2234	37.4384	5.03761	8.32738	3.77781
1.98874	97.7122	102.899	99.3889	33.4204	27.6127	27.6273	22.3991	28.2964	27.607	8.60685	13.9339	9.22661
2.23733	60.6855	56.6777	70.623	20.0416	19.6935	16.6168	21.3656	10.1742	17.039	29.5502	27.3902	32.6743
2.48592	17.2559	21.3148	28.9661	11.2745	13.1166	12.7964	11.5204	8.60741	14.8928	50.5219	36.142	49.0414
2.73452	13.1725	13.6729	10.2987	4.07267	17.5412	10.4221	6.6999	9.64474	11.296	30.8853	42.7837	43.1244
2.98311	9.47249	16.3781	10.2657	13.9679	13.7112	11.7884	8.48719	0.928769	12.1365	46.4701	43.1026	49.5871
3.2317	12.2817	12.521	10.3233	4.90763	12.2574	14.042	6.82603	12.0928	13.8064	64.4319	58.3864	58.8092
3.48029	14.2638	17.599	10.5663	9.28085	7.45668	6.39724	1.65855	5.61937	6.17866	55.934	100.915	83.0615
3.72888	12.9279	12.9793	8.41642	12.6093	13.7892	10.8991	5.19418	6.14421	5.3864	75.5595	120.401	104.04
3.97748	10.0224	7.69076	6.3788	11.1003	10.9805	11.4363	8.64084	4.91955	3.71109	90.8627	90.7213	90.1849
4.22607	7.9085	4.62912	8.52902	4.44812	6.27736	12.6711	6.39261	1.46685	5.44721	92.7768	65.5733	78.9453
4.47466	9.02972	5.85608	7.00759	2.61331	1.1522	4.33536	8.20356	5.78356	7.00835	58.6153	48.0234	52.9239
4.72325	9.95406	7.8487	10.8577	-2.05565	3.21841	5.29443	1.15519	6.51977	4.3276	26.5005	31.9223	25.3118
4.97185	12.6023	10.003	12.1767	2.18871	-0.952014	3.62577	3.27561	2.42382	7.0257	25.0004	36.8556	23.8739
5.22044	10.8558	13.5658	9.85514	-1.77396	3.48017	8.994	-0.0711438	11.5295	10.1934	40.7452	58.7427	36.8452
5.46903	8.40729	6.76862	8.70724	3.24629	3.43133	13.2671	15.1442	4.62023	7.45064	42.2373	58.5231	41.7086
5.71762	8.13065	9.43514	6.95042	5.08998	1.81657	18.087	11.5481	6.69283	6.83194	33.3353	64.5998	34.6511
5.96621	10.3355	16.6346	9.29391	6.86418	8.56238	18.6954	11.5081	10.9633	13.0789	34.5162	68.8297	40.4008
6.21481	8.93206	15.0628	13.3542	2.56251	13.1246	15.9974	7.39934	8.68378	11.365	43.2504	74.7645	48.657
6.4634	7.47934	9.24198	6.46278	5.29474	12.2208	7.14742	4.60249	5.32867	-0.928083	58.7791	77.059	78.291
6.71199	8.14501	10.6188	10.467	11.5643	20.4957	4.17924	11.7477	10.6511	2.60472	68.0134	63.9204	73.2979
6.96058	13.6919	12.3268	12.9523	17.71	23.4742	13.4385	18.3196	9.80712	6.48441	56.9056	31.1766	52.0567
7.20918	12.4743	10.2599	14.6133	15.7432	15.9835	18.3172	15.4026	0.442248	3.54652	19.8132	11.3673	19.7611
7.45777	14.9366	16.8835	18.1296	17.8799	13.5971	16.6558	34.8952	6.83104	10.7382	9.24148	7.0527	9.12321
7.70636	20.6532	22.9505	18.4437	14.7076	21.6325	13.8848	25.9614	27.3428	21.829	7.97187	6.85251	8.26114
7.95495	22.7077	17.3154	23.6145	24.6114	33.6481	19.9324	32.2709	31.9201	24.5335	5.35	6.20929	5.00382
8.20355	19.7173	16.7064	16.4918	41.7217	27.9956	32.5858	33.6324	25.9391	33.795	2.24887	5.42907	1.31699
8.45214	15.6272	21.0356	15.828	76.6813	67.4423	79.4845	52.0696	37.44	74.5057	3.01854	8.57299	3.02793
8.70073	11.3419	15.7171	13.7806	78.2051	109.928	111.867	73.1223	91.5282	135.35	1.33916	3.9388	0.467968
8.94932	8.70743	9.16128	10.8807	62.9922	109.885	94.9966	48.0968	79.9657	56.8092	0.547382	4.2334	1.20344
9.19791	5.46424	4.92019	8.92444	30.6841	61.9423	49.0665	19.2557	42.6037	30.156	0.430119	1.85579	1.6558
9.44651	3.48761	3.29813	2.97699	11.1745	24.0258	23.7466	7.96364	13.8824	15.4732	-0.02744	0.681405	1.32429
9.6951	1.23575	2.54476	-0.10422	6.24256	10.3609	8.85687	2.16898	3.92928	3.62006	0.0115573	-0.0994871	0.0879298
9.94369	-0.452323	-0.0532952	0.505619	3.18475	-3.55786	0.373109	-0.131573	1.83277	-1.70119	-0.141729	0.0478511	0.370779

[truncated: 17 more sheets: Fig 5M, Fig 6B, Fig 6C, Fig 6D prime, Fig 6E prime, S 1C, S 1D, S 1F, S 2A-B, S 2C, S 2D, S 3F, S 3I, S 3J, S 4A, S 4F, S 5C]
